# Supplementary material for: Presence of Heavy Metals in Irrigation Water, Soils, Fruits, and Vegetables: Health Risk Assessment in Peri-Urban Boumerdes City, Algeria
Source: Molecules. 2024 Sep 4;29(17):4187. doi: 10.3390/molecules29174187 (PMC11397094; doi:10.3390/molecules29174187)
Supplement: Supplementary file 1 [file molecules-29-04187-s001.zip]

Archive with 1 entries (1 files):
- molecules-3165535-supplementary.pdf
